# Supplementary material for: Systematic characterization of seed overlap microRNA cotargeting associated with lupus pathogenesis
Source: BMC Biol. 2022 Nov 11;20:248. doi: 10.1186/s12915-022-01447-4 (PMC9650897; doi:10.1186/s12915-022-01447-4)
Supplement: Supplementary file 2 — Additional file 2: Table S1. The list of up-regulated and down-regulated miRNAs in pDCs from the IMQ mouse model (miRNA microarray analysis). Table S2. Summary of the number of seed overlap target sites for 50 miRNA pairs and evolutionary trends, as shown in Figure 7A and B. Table S3. Summary of the gene set analysis performed using hallmark gene sets (Figure 7D). Table S4. Primer information for RT-PCR. Table S5. Primer information used for construction of pri-miRNA vectors and KLF4 reporter vector. [file 12915_2022_1447_MOESM2_ESM.xlsx]

## Sheet: Additional file 2
Additional file 2
Table S1
The list of up-regulated and down-regulated miRNAs in pDCs from the IMQ mouse model (miRNA microarray analysis).
Table S2
Summary of the number of seed overlap target sites for 50 miRNA pairs and evolutionary trends, as shown in Figures 7A and 7B.
Table S3
Summary of the gene set analysis performed using hallmark gene sets (Figure 7D).
Table S4
Primer information for RT-PCR.
Table S5
Primer information used for construction of pri-miRNA vectors and KLF4 reporter vector.

## Sheet: Table S1
Table S1
The list of up-regulated and down-regulated miRNAs in pDCs from the IMQ mouse model (miRNA microarray analysis).
Up-regulated miRNAs (Fold change > 1.5) in IMQ pDCs compared with control.			Down-regulated miRNAs (Fold change < 1.5) in IMQ pDCs compared with control.
Name	Fold change (upregulated)		Name	Fold change (downregulated)
mmu-miR-344d-3p	1.5112		mmu-miR-670-5p	0.25
mmu-miR-7068-3p	1.54837		mmu-miR-146a-5p	0.522579
mmu-miR-763	1.56496		mmu-miR-128-3p	0.54808
mmu-miR-449a-5p	1.56627		mmu-miR-135a-1-3p	0.57288
mmu-miR-3080-5p	1.57082		mmu-miR-148a-3p	0.591798
mmu-miR-3083-5p	1.57082		mmu-miR-21a-5p	0.636446
mmu-miR-299a-3p	1.58076		mmu-miR-488-5p	0.651215
mmu-miR-467a-5p	1.5868		mmu-miR-6240	0.667078
mmu-miR-1191b-3p	1.66969		mmu-miR-7662-3p	0.6406
mmu-miR-7077-5p	1.7583
mmu-miR-7680-5p	1.86194

## Sheet: Table S2
Table S2
Summary of the number of seed overlap target sites for 50 miRNA pairs and evolutionary trends, as shown in Figures 7A and 7B.
				Number of seed overlap target sites.
				SeedA									SeedB									Statistical results: -log10 (P-value) in conservation analysis.
				8mer			7mer-m8			7mer-A1			8mer			7mer-m8			7mer-A1			SeedA			SeedB
SeedA	SeedB	Seed type (max overlap)	max overlap	conserved_overlap	non-conserved_overlap	no_overlap	conserved_overlap	non-conserved_overlap	no_overlap	conserved_overlap	non-conserved_overlap	no_overlap	conserved_overlap	non-conserved_overlap	no_overlap	conserved_overlap	non-conserved_overlap	no_overlap	conserved_overlap	non-conserved_overlap	no_overlap	8mer	7mer-m8	7mer-A1	8mer	7mer-m8	7mer-A1
miR-27-3p	miR-128-3p	8mer	7	410	168	0	481	116	0	0	0	424	334	54	0	0	0	433	557	3	0	39.6044	13.5088	not_tested	16.3738	not_tested	1.35923
miR-9-5p	miR-133a-3p.2/133b	8mer	6	56	31	385	90	34	504	0	0	478	46	21	180	0	0	206	100	4	206	1.55008	0.281159	not_tested	1.76475	not_tested	0.0414498
miR-139-5p	miR-101-3p.1	8mer	6	35	23	90	53	29	111	0	0	125	37	11	352	0	0	262	51	2	396	5.16084	3.72448	not_tested	0.711159	not_tested	0.416778
miR-139-5p	miR-144-3p	8mer	6	40	18	90	59	23	111	0	0	125	36	13	319	0	0	327	63	2	474	3.79448	2.44758	not_tested	0.474342	not_tested	0.144285
miR-142-5p	miR-17-5p/20-5p/93-5p/106-5p/519-3p	8mer	6	56	26	226	140	31	303	0	0	244	128	46	365	0	0	928	68	2	104	5.25227	1.1937	not_tested	4.05584	not_tested	0.198304
miR-182-5p	miR-31-5p	8mer	6	56	49	468	27	14	302	0	0	599	45	27	156	0	0	190	38	0	52	1.25153	0.263852	not_tested	1.51834	not_tested	1.02013
miR-194-5p	miR-132-3p/212-3p	8mer	6	23	19	107	32	12	101	0	0	202	28	10	86	0	0	244	27	2	123	4.45494	1.01951	not_tested	2.65436	not_tested	0.119137
let-7-5p/98-5p	miR-196-5p	7mer-m8	6	89	351	0	90	378	0	0	0	456	0	0	66	167	4	110	0	0	35	5.93602	3.09347	not_tested	not_tested	2.74685	not_tested
miR-302-3p/372-3p/373-3p/520-3p	miR-302c-3p.2/520-3p	7mer-m8	6	50	156	0	293	476	0	0	0	152	0	0	122	343	23	190	0	0	81	5.68728	1.81596	not_tested	not_tested	3.5365	not_tested
miR-15-5p/16-5p/195-5p/424-5p/497-5p	miR-103-3p/107	7mer-m8	6	78	367	0	210	1128	0	0	0	136	0	0	249	279	19	102	0	0	256	1.41414	7.19938	not_tested	not_tested	7.73514	not_tested
miR-17-5p/20-5p/93-5p/106-5p/519-3p	miR-302-3p/372-3p/373-3p/520-3p	7mer-m8	6	191	348	0	333	595	0	0	0	174	0	0	206	524	33	212	0	0	152	2.41881	0.0799078	not_tested	not_tested	10.837	not_tested
miR-148-3p/152-3p	miR-130-3p/301-3p/454-3p	7mer-m8	6	100	216	0	166	285	0	0	0	115	0	0	279	266	27	446	0	0	155	7.51205	4.61593	not_tested	not_tested	4.4202	not_tested
miR-130-3p/301-3p/454-3p	miR-19-3p	7mer-m8	6	111	168	0	359	380	0	0	0	155	0	0	665	470	11	151	0	0	230	1.88125	2.62404	not_tested	not_tested	4.58866	not_tested
miR-23-3p	miR-181-5p	7mer-m8	5	36	108	660	37	72	366	0	0	276	0	0	610	73	16	698	0	0	278	1.45441	1.2519	not_tested	not_tested	0.528497	not_tested
miR-217	miR-153-3p	7mer-m8	5	6	34	93	14	40	166	0	0	131	0	0	279	20	6	274	0	0	395	0.531911	1.36827	not_tested	not_tested	0.15315	not_tested
miR-132-3p/212-3p	miR-455-3p.1	7mer-m8	5	5	15	103	24	33	187	0	0	152	0	0	124	29	6	175	0	0	74	0.347726	0.52116	not_tested	not_tested	1.45661	not_tested
miR-17-5p/20-5p/93-5p/106-5p/519-3p	miR-302c-3p.2/520-3p	7mer-m8	5	77	145	317	137	223	568	0	0	174	0	0	122	214	9	333	0	0	81	1.06166	0.24456	not_tested	not_tested	2.53451	not_tested
miR-217	miR-33-5p	7mer-m8	5	4	33	96	13	62	144	0	0	131	0	0	131	17	4	142	0	0	289	1.17164	0.301813	not_tested	not_tested	0.207237	not_tested
miR-140-3p.2	miR-128-3p	7mer-m8	5	7	26	80	14	55	241	0	0	102	0	0	388	21	8	401	0	0	560	0.881553	2.8985	not_tested	not_tested	1.92626	not_tested
miR-128-3p	miR-148-3p/152-3p	7mer-m8	5	28	53	307	28	53	352	0	0	559	0	0	315	56	7	388	0	0	115	2.67998	2.20285	not_tested	not_tested	2.28374	not_tested
miR-34-5p/449-5p	miR-148-3p/152-3p	7mer-m8	5	16	56	274	14	43	251	0	0	184	0	0	316	30	3	418	0	0	115	1.50734	1.26072	not_tested	not_tested	0.022879	not_tested
miR-196-5p	miR-142-3p.1	7mer-m8	5	2	9	59	20	47	213	0	0	42	0	0	157	22	3	110	0	0	108	1.44359	0.217368	not_tested	not_tested	0.275977	not_tested
miR-199-3p	miR-142-3p.1	7mer-m8	5	11	26	133	10	44	189	0	0	99	0	0	157	21	4	109	0	0	108	0.815068	0.374105	not_tested	not_tested	1.39251	not_tested
miR-27-3p	miR-101-3p.1	7mer-m8	5	24	148	406	18	139	440	0	0	424	0	0	399	42	5	215	0	0	450	1.37303	0.575656	not_tested	not_tested	0.35532	not_tested
miR-27-3p	miR-144-3p	7mer-m8	5	41	131	406	42	115	440	0	0	424	0	0	368	83	4	240	0	0	540	4.59802	2.705	not_tested	not_tested	3.85743	not_tested
miR-17-5p/20-5p/93-5p/106-5p/519-3p	miR-130-3p/301-3p/454-3p	7mer-m8	5	55	164	320	119	312	497	0	0	174	0	0	279	174	7	558	0	0	155	3.73879	1.68549	not_tested	not_tested	1.29673	not_tested
miR-212-5p	miR-182-5p	7mer-m8	5	10	60	114	13	63	87	0	0	93	0	0	573	23	8	312	0	0	599	1.63747	0.662944	not_tested	not_tested	0.232903	not_tested
miR-148-3p/152-3p	miR-19-3p	7mer-m8	5	46	75	195	86	100	265	0	0	115	0	0	665	132	13	487	0	0	230	2.78011	3.88489	not_tested	not_tested	2.67342	not_tested
miR-212-5p	miR-96-5p/1271-5p	7mer-m8	5	12	58	114	17	59	87	0	0	93	0	0	325	29	6	307	0	0	676	1.3921	1.61963	not_tested	not_tested	0.11026	not_tested
miR-145-5p	miR-199-5p	7mer-A1	6	0	0	429	0	0	315	105	8	149	52	246	0	0	0	230	53	122	0	not_tested	not_tested	0.905316	11.3045	not_tested	1.46322
miR-137	miR-25-3p/32-5p/92-3p/363-3p/367-3p	7mer-A1	6	0	0	553	0	0	426	336	21	151	95	308	0	0	0	345	241	173	0	not_tested	not_tested	8.64307	2.47657	not_tested	0.176278
miR-155-5p	miR-365-3p	7mer-A1	6	0	0	246	0	0	197	46	6	97	14	104	0	0	0	178	32	63	0	not_tested	not_tested	2.00074	4.68499	not_tested	0.628044
miR-25-3p/32-5p/92-3p/363-3p/367-3p	miR-33-5p	7mer-A1	5	0	0	403	0	0	345	65	10	339	9	32	90	0	0	163	56	45	188	not_tested	not_tested	0.227999	0.562229	not_tested	0.699648
miR-223-3p	miR-199-3p	7mer-A1	5	0	0	166	0	0	138	11	1	111	3	27	141	0	0	243	8	10	81	not_tested	not_tested	0.662324	0.0969308	not_tested	0.612686
miR-194-5p	miR-141-3p/200a-3p	7mer-A1	5	0	0	149	0	0	145	16	3	183	8	55	273	0	0	533	8	30	109	not_tested	not_tested	0.276278	1.69355	not_tested	0.453572
miR-9-5p	miR-182-5p	7mer-A1	5	0	0	472	0	0	627	84	5	389	27	115	431	0	0	343	57	121	421	not_tested	not_tested	1.82316	4.41179	not_tested	0.807337
miR-9-5p	miR-96-5p/1271-5p	7mer-A1	5	0	0	472	0	0	627	81	8	389	17	71	237	0	0	342	64	120	492	not_tested	not_tested	1.72751	1.26059	not_tested	1.53754
miR-455-5p	miR-19-3p	7mer-A1	5	0	0	56	0	0	111	37	2	59	24	179	462	0	0	632	13	74	143	not_tested	not_tested	1.20613	4.88025	not_tested	1.133
miR-183-5p.1	miR-31-5p	7mer-A1	5	0	0	133	0	0	282	4	2	117	3	54	171	0	0	190	1	21	68	not_tested	not_tested	0.233039	2.22166	not_tested	0.38078
miR-142-3p.1	miR-130-3p/301-3p/454-3p	7mer-A1	5	0	0	157	0	0	135	24	2	82	14	31	234	0	0	739	10	21	124	not_tested	not_tested	2.40162	1.71514	not_tested	2.33892
miR-142-3p.1	miR-140-5p	7mer-A1	5	0	0	157	0	0	135	9	1	98	3	19	102	0	0	262	6	7	44	not_tested	not_tested	0.0094192	0.411234	not_tested	0.0640832
miR-142-3p.1	miR-302c-3p.2/520-3p	7mer-A1	5	0	0	157	0	0	135	16	1	91	8	15	99	0	0	556	8	18	55	not_tested	not_tested	1.35159	2.16123	not_tested	2.52286
miR-223-3p	miR-148-3p/152-3p	7mer-A1	5	0	0	166	0	0	138	8	1	114	7	46	263	0	0	451	1	18	96	not_tested	not_tested	1.04041	1.16661	not_tested	0.157511
miR-223-3p	miR-455-3p.1	7mer-A1	5	0	0	166	0	0	138	5	0	118	1	11	112	0	0	210	4	10	60	not_tested	not_tested	0.258866	1.34256	not_tested	0.362993
miR-135-5p	miR-24-3p	7mer-A1	5	0	0	305	0	0	485	15	2	133	6	54	267	0	0	303	9	38	117	not_tested	not_tested	1.03395	3.38387	not_tested	0.672952
miR-25-3p/32-5p/92-3p/363-3p/367-3p	miR-153-3p	7mer-A1	5	0	0	403	0	0	345	52	2	360	16	61	202	0	0	300	36	57	302	not_tested	not_tested	1.63554	2.11778	not_tested	0.663515
miR-182-5p	miR-34-5p/449-5p	7mer-A1	5	0	0	573	0	0	343	32	17	550	6	70	270	0	0	308	26	40	118	not_tested	not_tested	0.888298	1.79735	not_tested	1.63019
miR-183-5p.1	miR-34-5p/449-5p	7mer-A1	5	0	0	133	0	0	282	15	2	106	4	81	261	0	0	308	11	43	130	not_tested	not_tested	0.0904006	1.0954	not_tested	2.03176
miR-96-5p/1271-5p	miR-31-5p	7mer-A1	5	0	0	325	0	0	342	39	11	626	20	52	156	0	0	190	19	19	52	not_tested	not_tested	0.693815	3.07377	not_tested	1.21192
miR-96-5p/1271-5p	miR-34-5p/449-5p	7mer-A1	5	0	0	325	0	0	342	32	17	627	6	70	270	0	0	308	26	40	118	not_tested	not_tested	0.939721	1.79735	not_tested	1.63019

## Sheet: Table S3
Table S3
Summary of the gene set analysis performed using hallmark gene sets (Figure 7D).
Values indicate -log10 (FDR q-value). 0 indicates q-value >= 0.05.
Seed A x Seed B	HALLMARK_UV_RESPONSE_DN	HALLMARK_ESTROGEN_RESPONSE_EARLY	HALLMARK_TNFA_SIGNALING_VIA_NFKB	HALLMARK_MITOTIC_SPINDLE	HALLMARK_HEME_METABOLISM	HALLMARK_G2M_CHECKPOINT	HALLMARK_P53_PATHWAY	HALLMARK_INFLAMMATORY_RESPONSE	HALLMARK_IL2_STAT5_SIGNALING	HALLMARK_APOPTOSIS	HALLMARK_ESTROGEN_RESPONSE_LATE	HALLMARK_APICAL_JUNCTION	HALLMARK_IL6_JAK_STAT3_SIGNALING	HALLMARK_E2F_TARGETS	HALLMARK_HYPOXIA	HALLMARK_EPITHELIAL_MESENCHYMAL_TRANSITION	HALLMARK_UV_RESPONSE_UP	HALLMARK_MTORC1_SIGNALING	HALLMARK_MYOGENESIS	HALLMARK_UNFOLDED_PROTEIN_RESPONSE	HALLMARK_ADIPOGENESIS	HALLMARK_TGF_BETA_SIGNALING	HALLMARK_PROTEIN_SECRETION	HALLMARK_PI3K_AKT_MTOR_SIGNALING	HALLMARK_WNT_BETA_CATENIN_SIGNALING	HALLMARK_APICAL_SURFACE	HALLMARK_ALLOGRAFT_REJECTION	HALLMARK_XENOBIOTIC_METABOLISM	HALLMARK_KRAS_SIGNALING_DN	HALLMARK_FATTY_ACID_METABOLISM	HALLMARK_ANDROGEN_RESPONSE	HALLMARK_HEDGEHOG_SIGNALING	HALLMARK_INTERFERON_GAMMA_RESPONSE	HALLMARK_GLYCOLYSIS	HALLMARK_KRAS_SIGNALING_UP	HALLMARK_PANCREAS_BETA_CELLS	HALLMARK_MYC_TARGETS_V1	HALLMARK_CHOLESTEROL_HOMEOSTASIS
miR-17-5p/20-5p/93-5p/106-5p/519-3p x miR-302-3p/372-3p/373-3p/520-3p	2.09869	2.92848	3.52668	4.16	1.84347	3.52668	0	0	1.85581	4.32	2.92848	0	0	2.36376	1.37319	0	0	0	0	0	0	0	0	0	0	0	0	0	0	0	0	0	0	0	1.37319	0	0	0
miR-27-3p x miR-128-3p	5.96	1.93964	4.43	2.40977	0	3.37661	2.87335	2.87335	0	0	0	0	0	0	2.39194	3.37661	2.21121	2.87335	0	0	1.93964	0	0	2.32868	0	0	0	0	0	0	0	0	0	0	0	0	0	0
miR-148-3p/152-3p x miR-130-3p/301-3p/454-3p	5.53	2.93571	5.21	1.32506	2.33424	0	2.33424	2.93571	1.32506	1.58607	0	0	0	0	0	0	0	2.33424	0	0	0	1.50753	1.62219	1.52802	0	0	0	0	0	0	0	0	0	0	0	0	1.31895	0
miR-148-3p/152-3p x miR-19-3p	3.38565	2.72325	2.72325	0	1.44016	0	1.44016	1.44016	0	0	0	0	0	0	0	0	0	0	0	0	0	0	1.46209	1.39827	0	0	0	0	0	0	0	0	0	0	0	0	0	0
miR-130-3p/301-3p/454-3p x miR-19-3p	5.06	5.83	3.1546	0	0	0	1.62611	1.62611	0	0	0	0	0	0	0	0	0	0	0	0	0	2.17025	1.92645	2.37607	0	0	0	0	0	0	0	0	0	0	0	0	0	0
miR-212-5p x miR-182-5p	0	2.12272	0	2.12272	2.12272	2.93518	2.12272	2.12272	2.12272	0	0	0	0	0	0	0	0	0	0	0	0	0	0	0	0	2.12272	2.12272	2.12272	2.12272	0	0	0	0	0	0	0	0	0
miR-142-3p.1 x miR-302c-3p.2/520-3p	0	2.28934	2.28934	2.28934	2.28934	0	0	0	0	0	2.28934	2.28934	2.50661	2.28934	0	0	2.28934	0	0	0	0	0	0	0	0	0	0	0	0	0	0	0	0	0	0	0	0	0
miR-15-5p/16-5p/195-5p/424-5p/497-5p x miR-103-3p/107	1.59171	0	0	2.71368	3.302	0	1.64814	0	0	0	0	0	0	0	0	2.14473	1.47989	0	0	0	0	0	0	0	0	0	0	0	0	1.47989	2.0574	0	0	0	0	0	0	0
miR-196-5p x miR-142-3p.1	0	2.36898	0	2.36898	2.36898	0	0	0	0	0	0	0	0	0	0	0	0	2.36898	2.36898	2.67975	2.36898	0	0	0	0	0	0	0	0	0	0	0	0	0	0	0	0	0
miR-142-5p x miR-17-5p/20-5p/93-5p/106-5p/519-3p	0	0	3.90203	0	0	1.6509	0	0	0	0	0	0	0	0	0	0	0	0	0	0	0	0	0	0	0	0	0	0	0	0	0	0	1.6509	0	0	0	0	0
miR-128-3p x miR-148-3p/152-3p	0	3.40765	2.34926	0	0	0	0	2.34926	0	0	0	0	0	0	0	0	0	0	0	0	0	0	0	0	0	0	0	0	0	0	0	0	0	0	0	0	0	0
miR-9-5p x miR-133a-3p.2/133b	0	0	0	0	0	0	0	0	0	0	0	3.99154	0	0	0	0	0	0	0	0	0	0	0	0	0	0	0	0	0	0	0	0	0	0	0	0	0	0
miR-34-5p/449-5p x miR-148-3p/152-3p	0	0	0	0	0	0	0	0	0	0	0	0	0	0	0	0	0	0	0	0	0	0	0	0	2.67888	2.6413	0	0	0	0	0	0	0	0	0	0	0	0
miR-17-5p/20-5p/93-5p/106-5p/519-3p x miR-130-3p/301-3p/454-3p	2.60324	0	0	0	0	1.59667	0	1.59667	1.60315	0	0	0	0	0	1.59667	0	0	0	0	0	1.59667	0	0	0	0	0	0	0	0	0	0	0	0	0	0	0	0	0
miR-137 x miR-25-3p/32-5p/92-3p/363-3p/367-3p	3.31423	0	1.42717	0	1.86587	0	0	0	0	0	0	0	0	0	0	0	0	0	0	0	0	0	0	0	0	0	0	0	0	0	0	0	0	0	0	0	0	0
miR-145-5p x miR-199-5p	1.84524	0	0	1.42923	0	0	0	0	0	0	0	0	0	0	0	0	0	0	0	0	0	0	0	0	0	0	1.4226	0	0	0	0	2.28913	0	0	0	0	0	0
miR-17-5p/20-5p/93-5p/106-5p/519-3p x miR-302c-3p.2/520-3p	0	0	0	0	0	0	0	0	2.31087	1.51746	2.30215	0	0	0	0	0	0	0	0	0	0	0	0	0	0	0	0	0	0	0	0	0	0	0	0	0	0	0
miR-302-3p/372-3p/373-3p/520-3p x miR-302c-3p.2/520-3p	0	1.62381	1.62381	0	0	0	0	0	2.07334	1.49921	2.06454	0	0	0	0	0	0	0	0	0	0	0	0	0	0	0	0	0	0	0	0	0	0	0	0	0	0	0
miR-455-5p x miR-19-3p	0	0	0	0	0	0	0	0	0	0	0	0	0	0	0	0	0	0	0	0	0	1.71973	0	0	0	0	0	0	0	0	0	0	0	0	0	0	0	0
miR-139-5p x miR-144-3p	1.82321	0	1.3962	0	0	0	0	0	0	0	0	0	0	0	0	0	0	0	0	0	0	1.91736	0	0	0	0	0	0	0	0	0	0	0	0	0	0	0	0
miR-132-3p/212-3p x miR-455-3p.1	1.39422	0	0	0	0	0	0	0	0	0	0	0	0	0	0	0	0	0	0	0	0	0	0	0	0	0	0	0	0	0	0	0	0	0	0	0	0	0
let-7-5p/98-5p x miR-196-5p	2.21327	0	0	0	0	0	0	0	0	0	0	0	0	0	0	0	0	0	0	0	0	0	0	0	0	0	0	0	0	0	0	0	0	0	0	0	0	0
miR-223-3p x miR-199-3p	1.8673	0	0	0	0	0	0	0	1.75667	0	0	0	0	0	0	0	0	0	0	0	0	0	0	0	0	0	0	0	0	0	0	0	0	0	0	0	0	0
miR-142-3p.1 x miR-130-3p/301-3p/454-3p	0	0	0	0	0	0	0	0	0	0	0	0	0	0	0	0	0	0	0	0	0	0	0	0	0	0	2.072	0	0	0	0	0	0	0	0	0	0	1.35842
miR-96-5p/1271-5p x miR-31-5p	0	0	0	0	1.5556	0	0	0	0	0	0	0	0	0	0	0	0	0	0	0	0	0	0	0	0	0	0	0	0	0	0	0	0	0	0	0	0	0
miR-27-3p x miR-144-3p	0	0	0	0	1.57829	0	0	0	0	0	0	0	0	0	0	0	0	0	0	0	0	0	0	0	0	0	0	0	0	0	1.46042	0	0	0	0	0	0	0
miR-182-5p x miR-34-5p/449-5p	0	1.89397	0	0	0	0	0	0	0	0	0	0	0	0	0	0	0	0	0	0	0	0	0	0	0	0	0	0	0	0	0	0	0	0	0	0	0	0
miR-96-5p/1271-5p x miR-34-5p/449-5p	0	1.89397	0	0	0	0	0	0	0	0	0	0	0	0	0	0	0	0	0	0	0	0	0	0	0	0	0	0	0	0	0	0	0	0	0	0	0	0
miR-139-5p x miR-101-3p.1	0	0	1.53528	0	0	0	0	0	0	0	0	0	0	0	0	0	0	0	0	0	0	0	0	0	0	0	0	0	0	0	0	0	0	0	0	0	0	0
miR-155-5p x miR-365-3p	0	0	0	0	0	0	0	0	0	0	0	0	0	0	0	0	0	0	0	0	0	0	0	0	0	0	0	0	1.50834	0	0	0	0	0	0	0	0	0
miR-25-3p/32-5p/92-3p/363-3p/367-3p x miR-153-3p	0	0	0	0	0	0	0	0	0	0	0	0	0	0	0	0	0	0	0	0	0	0	0	0	0	0	0	0	0	0	0	0	0	1.52153	0	0	0	0

## Sheet: Table S4
Table S4
Primer information for RT-PCR.
Name	Source	Assay ID
miR-128-3p	Thermo Fisher scientific	assay ID:002216
miR-148a-3p	Thermo Fisher scientific	assay ID:000470
miR-146a-5p	Thermo Fisher scientific	assay ID:000468
miR-21a-5p	Thermo Fisher scientific	assay ID:000397
miR-135a-1-3p	Thermo Fisher scientific	assay ID:002232
U6	Thermo Fisher scientific	assay ID:001973
mouse Klf4	Integrated DNA Technologies, Inc.	Assay ID:Mm.PT.58.10779296
mouse Actb	Integrated DNA Technologies, Inc.	Assay ID:Mm.PT.39a.22214843.g
mouse IFN-a	Integrated DNA Technologies, Inc.	forward: 5' - CATTCTGCAATGACCTCCAC - 3'
		reverse: 5' - TCAGGGGAAATTCCTGCAC - 3'
		probe: 5' - /56-FAM/TCAATGACC/ZEN/TGCAAGGCTGTCTGA/3IABkFQ/ - 3'

## Sheet: Table S5
Table S5
Primer information used for construction of pri-miRNA vectors and KLF4 reporter vector.
pri-miR128	forward	5' - CCCCgctagcACTGGAGTCAATGAAAGCAACT - 3'
	reverse	5' - CCGctcgagCTGCTAATGAGTTTGGTATGCT - 3' (the undelined nucleotides indicate Nhe1 and Xho1 sites)
pri-miR148	forward	5' - CCCCgctagcGTGACATTGCGACCAGAATTTGTC - 3'
	reverse	5' - CCGctcgagAGTCCACCAGGGTAAGATGAA - 3' (the undelined nucleotides indicate Nhe1 and Xho1 sites)
KLF4 3' UTR reporter	forward	5' - AAAGCTGCGCACTAGTGAGGGAGCTATCCCAGACAGTGGATATGACC - 3'
	reverse	5' - AATGAAAATAAAAGATCCTTTATTATTCAGATAAAATATTATAGGTTTATTTAAAAC - 3'
KLF4 3' UTR mutation reporter	forward	5' - GCTTGGTACGTTTCAGATGTGCAATAATTTG - 3' (the undelined nucleotides indicate the mutation site)
	reverse	5' - TAACAGACTGTCTGCATAAAAATGC - 3'
miR-128-3p sensor	forward	5' - CagtaGCTTAGCtagtAAAGAGACCGGTTCACTGTGAA - 3'
	reverse	5' - TTCGATCACAGTGAACCGGTCTCTTTactaCGATCGtactTCGAG - 3' (Sensor-oligo-forward: SacI-ScaI-(miRNA-complementary sequence)-HindIII)
miR-148a-3p sensor	forward	5' - CagtaGCTTAGCtagtACAAAGTTCTGTAGTGCACTGAGA - 3'
	reverse	5' - TTCGATCAGTGCACTACAGAACTTTGTactaCGATCGtactTCGAG - 3' (Sensor-oligo-forward: SacI-ScaI-(miRNA-complementary sequence)-HindIII)
pri-miRNA sequence primer (BGH-RV)	reverse	5' - GCTGGCAACTAGAAGGCACAG - 3'
KLF4 3' UTR sequence primer	forward	5' - CAGAGAGATCCTCATAAAGGC - 3'
	reverse	5' - CGACGTTGTAAAACGACGGCCAGT - 3'
sensor vector sequence primer	forward	5' - CAGAGAGATCCTCATAAAGGC - 3'
